# Supplementary material for: Exploration of the core pathway of inflammatory bowel disease complicated with metabolic fatty liver and two-sample Mendelian randomization study of the causal relationships behind the disease
Source: Front Immunol. 2024 Apr 18;15:1375654. doi: 10.3389/fimmu.2024.1375654 (PMC11063260; doi:10.3389/fimmu.2024.1375654)
Supplement: Supplementary file 2 [file DataSheet_2.csv]

## Sheet: IBD
hsa-let-7b
hsa-mir-19
hsa-mir-598
hsa-mir-642
hsa-mir-155
hsa-mir-16
hsa-mir-21
hsa-mir-223
hsa-mir-106a
hsa-mir-362
hsa-mir-320
hsa-mir-505
hsa-mir-107
hsa-mir-126
hsa-mir-16-1
hsa-mir-16-2
hsa-mir-191
hsa-mir-199a-1
hsa-mir-199a-2
hsa-mir-200c
hsa-mir-23a
hsa-mir-29a
hsa-mir-532
hsa-mir-196a-1
hsa-mir-196a-2
hsa-mir-196b
hsa-let-7e
hsa-let-7f-1
hsa-let-7f-2
hsa-mir-196a
hsa-mir-200b
hsa-mir-29
hsa-mir-31
hsa-mir-142
hsa-mir-129
hsa-mir-186
hsa-mir-133a
hsa-mir-29b
hsa-mir-149
hsa-mir-4447
hsa-mir-132
hsa-mir-146b
hsa-mir-221
hsa-mir-34c
hsa-mir-150
hsa-mir-224
hsa-mir-122
hsa-mir-192
hsa-mir-193a
hsa-mir-124
hsa-mir-125b
hsa-mir-191a
hsa-mir-143
hsa-mir-590
hsa-let-7d
hsa-mir-133
hsa-mir-1246
hsa-mir-595
hsa-mir-346
hsa-mir-10a
hsa-mir-147
hsa-mir-19b
hsa-mir-200
hsa-mir-19b-1
hsa-mir-19b-2
hsa-mir-629
hsa-mir-146a
hsa-mir-206
hsa-mir-424
hsa-mir-361
hsa-mir-495
hsa-mir-203
hsa-mir-99b
hsa-mir-301a
hsa-mir-423
hsa-mir-99a

## Sheet: NAFLD
hsa-mir-10b
hsa-mir-122
hsa-mir-125b
hsa-mir-130
hsa-mir-144
hsa-mir-146b
hsa-mir-149
hsa-mir-150
hsa-mir-155
hsa-mir-16
hsa-mir-17
hsa-mir-182
hsa-mir-183
hsa-mir-192
hsa-mir-196
hsa-mir-197
hsa-mir-200a
hsa-mir-200b
hsa-mir-209
hsa-mir-20a
hsa-mir-20b
hsa-mir-21
hsa-mir-22
hsa-mir-221
hsa-mir-222
hsa-mir-26a
hsa-mir-27
hsa-mir-27a
hsa-mir-27b
hsa-mir-29a
hsa-mir-29b
hsa-mir-29c
hsa-mir-30c
hsa-mir-33a
hsa-mir-33b
hsa-mir-34a
hsa-mir-375
hsa-mir-429
hsa-mir-451
hsa-mir-451a
hsa-mir-577
hsa-mir-9
hsa-mir-96
